# Supplementary material for: Structural and Electrochemical Evolution of Water Hyacinth-Derived Activated Carbon with Gamma Pretreatment for Supercapacitor Applications
Source: Materials (Basel). 2024 Jul 1;17(13):3233. doi: 10.3390/ma17133233 (PMC11242469; doi:10.3390/ma17133233)
Supplement: Supplementary file 1 [file materials-17-03233-s001.zip]

Archive with 1 entries (1 files):
- materials-3005630-supplementary.pdf
